# Supplementary material for: Asymmetric syntheses of 8-oxabicyclo[3,2,1]octane and 11-oxatricyclo[5.3.1.0]undecane from glycals
Source: Chem Sci. 2017 Aug 7;8(9):6656–61. doi: 10.1039/c7sc02625k (PMC5625258; doi:10.1039/c7sc02625k)
Supplement: Supplementary file 2 [file SC-008-C7SC02625K-s002.cif]

# Electronic Supplementary Material (ESI) for Chemical Science.
# This journal is © The Royal Society of Chemistry 2017

####################################################################### 
# 
# This file contains crystal structure data downloaded from the 
# Cambridge Structural Database (CSD) hosted by the Cambridge 
# Crystallographic Data Centre (CCDC).
# 
# Full information about CCDC data access policies and citation 
# guidelines are available at http://www.ccdc.cam.ac.uk/access/V1 
# 
# Audit and citation data items may have been added by the CCDC. 
# Please retain this information to preserve the provenance of 
# this file and to allow appropriate attribution of the data. 
# 
#######################################################################

data_liu45s
_database_code_depnum_ccdc_archive 'CCDC 1520731'
_audit_update_record             
;
2016-12-05 deposited with the CCDC.
2017-07-31 downloaded from the CCDC.
;
_chemical_name_systematic        ?
_chemical_name_common            ?
_chemical_formula_moiety         ?
_chemical_formula_sum            'C27 H28 N4 O7'
_chemical_formula_iupac          ?
_chemical_formula_weight         520.53
_chemical_absolute_configuration ad

_chemical_melting_point          ?

_space_group_crystal_system      orthorhombic
_space_group_name_H-M_alt        'P 21 21 21'
_space_group_name_Hall           'P 2ac 2ab'
loop_
_space_group_symop_operation_xyz
'x, y, z'
'-x+1/2, -y, z+1/2'
'-x, y+1/2, -z+1/2'
'x+1/2, -y+1/2, -z'

_cell_length_a                   5.5338(6)
_cell_length_b                   16.6117(17)
_cell_length_c                   26.533(3)
_cell_angle_alpha                90
_cell_angle_beta                 90
_cell_angle_gamma                90
_cell_volume                     2439.1(4)
_cell_formula_units_Z            4
_cell_measurement_reflns_used    9482
_cell_measurement_theta_min      2.6600
_cell_measurement_theta_max      67.1449
_cell_measurement_temperature    103.(2)

_exptl_crystal_description       block
_exptl_crystal_colour            yellow
_exptl_crystal_size_max          0.200
_exptl_crystal_size_mid          0.120
_exptl_crystal_size_min          0.100
_exptl_crystal_density_diffrn    1.418
_exptl_crystal_density_meas      ?
_exptl_crystal_density_method    'not measured'
_exptl_crystal_F_000             1096

_exptl_absorpt_coefficient_mu    0.864
_exptl_absorpt_correction_type   Multi-Scan
_exptl_absorpt_process_details   
;
SADABS-2016/2 - Bruker AXS area detector scaling and absorption correction
;
_exptl_absorpt_correction_T_min  0.73
_exptl_absorpt_correction_T_max  0.92

_exptl_special_details           
;
;

_diffrn_ambient_temperature      103.(2)

_diffrn_source                   'Incoatec Microfocus Source'
_diffrn_source_type              'Bruker Kappa Duo APEX2'

_diffrn_radiation_type           CuK\a
_diffrn_radiation_wavelength     1.54178
_diffrn_radiation_monochromator  'Multilayer Mirror'

_diffrn_measurement_device_type  'CCD area detector'
_diffrn_measurement_method       'phi and omega scans'

_diffrn_detector_area_resol_mean 8.3333

_diffrn_reflns_number            4341
_diffrn_reflns_av_R_equivalents  ?
_diffrn_reflns_av_unetI/netI     0.0395
_diffrn_reflns_theta_min         3.14
_diffrn_reflns_theta_max         68.25
_diffrn_reflns_theta_full        68.25
_diffrn_measured_fraction_theta_max 0.980
_diffrn_measured_fraction_theta_full 0.980
_diffrn_reflns_limit_h_min       ?
_diffrn_reflns_limit_h_max       ?
_diffrn_reflns_limit_k_min       ?
_diffrn_reflns_limit_k_max       ?
_diffrn_reflns_limit_l_min       ?
_diffrn_reflns_limit_l_max       ?

_refine_special_details          
;
;

_reflns_number_total             4341
_reflns_number_gt                4188
_reflns_threshold_expression     'I > 2\s(I)'

_refine_ls_structure_factor_coef Fsqd
_refine_ls_matrix_type           full
_refine_ls_R_factor_all          0.0520
_refine_ls_R_factor_gt           0.0471
_refine_ls_wR_factor_gt          0.1278
_refine_ls_wR_factor_ref         0.1352
_refine_ls_goodness_of_fit_ref   1.088
_refine_ls_restrained_S_all      1.088
_refine_ls_number_reflns         4341
_refine_ls_number_parameters     348
_refine_ls_number_restraints     0
_refine_ls_number_constraints    ?
_refine_ls_hydrogen_treatment    mixed
_refine_ls_weighting_scheme      calc
_refine_ls_weighting_details     
'w=1/[\s^2^(Fo^2^)+(0.0611P)^2^+2.8738P] where P=(Fo^2^+2Fc^2^)/3'

_atom_sites_solution_hydrogens   mixed
_atom_sites_solution_primary     ?
_atom_sites_solution_secondary   ?

_refine_ls_shift/su_max          0.000
_refine_ls_shift/su_mean         0.000
_refine_diff_density_max         0.265
_refine_diff_density_min         -0.256
_refine_ls_extinction_method     'SHELXL-2014/7 (Sheldrick 2014'
_refine_ls_extinction_coef       0.0042(7)
_refine_ls_abs_structure_details 
;

Flack x determined using 1677 quotients [(I+)-(I-)]/[(I+)+(I-)]
(Parsons, Flack and Wagner, Acta Cryst. B69 (2013) 249-259).
;
_refine_ls_abs_structure_Flack   -0.09(10)

loop_
_atom_type_symbol
_atom_type_description
_atom_type_scat_dispersion_real
_atom_type_scat_dispersion_imag
_atom_type_scat_source
C C 0.0181 0.0091 'International Tables Vol C Tables 4.2.6.8 and 6.1.1.4'
H H 0.0000 0.0000 'International Tables Vol C Tables 4.2.6.8 and 6.1.1.4'
N N 0.0311 0.0180 'International Tables Vol C Tables 4.2.6.8 and 6.1.1.4'
O O 0.0492 0.0322 'International Tables Vol C Tables 4.2.6.8 and 6.1.1.4'

_computing_data_collection       'APEX3 (Bruker AXS Inc., 2016)'
_computing_cell_refinement       'SAINT V8.37A (Bruker AXS Inc., 2015)'
_computing_data_reduction        'SAINT V8.37A (Bruker AXS Inc., 2015)'
_computing_structure_solution    'XT, VERSION 2014/5'
_computing_structure_refinement  'SHELXL-2014/7 (Sheldrick, 2014)'
_computing_molecular_graphics    'XP (Bruker AXS Inc., 2016)'
_computing_publication_material  'APEX3 (Bruker AXS Inc., 2016)'

loop_
_atom_site_type_symbol
_atom_site_label
_atom_site_fract_x
_atom_site_fract_y
_atom_site_fract_z
_atom_site_U_iso_or_equiv
_atom_site_adp_type
_atom_site_calc_flag
_atom_site_refinement_flags_adp
_atom_site_refinement_flags_occupancy
_atom_site_refinement_flags_posn
_atom_site_occupancy
_atom_site_disorder_assembly
_atom_site_disorder_group
C C1 0.2035(6) 0.4681(2) 0.57680(13) 0.0154(8) Uani d . . . 1 . .
C C2 0.3432(7) 0.3879(2) 0.56889(14) 0.0171(7) Uani d . . . 1 . .
H H2A 0.4105 0.367 0.6013 0.021 Uiso calc U . R 1 . .
C C3 0.1836(7) 0.3267(2) 0.54376(14) 0.0212(8) Uani d . . . 1 . .
H H3 0.1048 0.2866 0.5633 0.025 Uiso calc U . R 1 . .
C C4 0.1530(7) 0.3286(2) 0.49413(14) 0.0213(8) Uani d . . . 1 . .
H H4A 0.0576 0.2882 0.4784 0.026 Uiso calc U . R 1 . .
C C5 0.2655(7) 0.3930(2) 0.46238(13) 0.0190(8) Uani d . . . 1 . .
H H5A 0.1324 0.4226 0.4448 0.023 Uiso calc U . R 1 . .
C C6 0.4026(7) 0.4540(2) 0.49560(13) 0.0165(8) Uani d . . . 1 . .
H H6A 0.5165 0.4868 0.4747 0.02 Uiso calc U . R 1 . .
C C7 0.2243(7) 0.5091(2) 0.52424(13) 0.0147(7) Uani d . . . 1 . .
H H7A 0.0638 0.5103 0.507 0.018 Uiso calc U . R 1 . .
C C8 0.3153(7) 0.5949(2) 0.53456(13) 0.0178(8) Uani d . . . 1 . .
H H8 0.4122 0.6152 0.5054 0.021 Uiso calc U . R 1 . .
C C9 0.1014(7) 0.6504(2) 0.54470(14) 0.0213(8) Uani d . . . 1 . .
H H9A 0.0146 0.6604 0.5127 0.026 Uiso calc U . R 1 . .
H H9B -0.0118 0.6233 0.568 0.026 Uiso calc U . R 1 . .
C C10 0.1765(8) 0.7309(2) 0.56739(16) 0.0250(9) Uani d . . . 1 . .
H H10A 0.032 0.7649 0.5727 0.03 Uiso calc U . R 1 . .
H H10B 0.2862 0.7594 0.5439 0.03 Uiso calc U . R 1 . .
C C11 0.3045(8) 0.7168(2) 0.61747(15) 0.0253(9) Uani d . . . 1 . .
H H11A 0.1934 0.6895 0.6412 0.03 Uiso calc U . R 1 . .
H H11B 0.3511 0.7692 0.6324 0.03 Uiso calc U . R 1 . .
C C12 0.5294(8) 0.6652(2) 0.60960(14) 0.0235(9) Uani d . . . 1 . .
H H12A 0.6013 0.6525 0.6428 0.028 Uiso calc U . R 1 . .
H H12B 0.6499 0.6965 0.5901 0.028 Uiso calc U . R 1 . .
C C13 0.4756(7) 0.5867(2) 0.58171(13) 0.0163(7) Uani d . . . 1 . .
H H13 0.6334 0.5629 0.5709 0.02 Uiso calc U . R 1 . .
C C14 0.3422(7) 0.5237(2) 0.61186(13) 0.0165(8) Uani d . . . 1 . .
C C15 0.4207(8) 0.4037(2) 0.38005(14) 0.0221(8) Uani d . . . 1 . .
H H15A 0.49 0.4572 0.3878 0.027 Uiso calc U . R 1 . .
H H15B 0.2547 0.4116 0.3671 0.027 Uiso calc U . R 1 . .
C C16 0.5731(7) 0.3623(2) 0.34054(14) 0.0202(8) Uani d . . . 1 . .
C C17 0.7854(7) 0.3215(2) 0.35253(15) 0.0237(9) Uani d . . . 1 . .
H H17 0.8345 0.3171 0.3867 0.028 Uiso calc U . R 1 . .
C C18 0.9259(8) 0.2873(3) 0.31479(17) 0.0300(9) Uani d . . . 1 . .
H H18 1.0683 0.2583 0.3232 0.036 Uiso calc U . R 1 . .
C C19 0.8572(8) 0.2956(3) 0.26457(16) 0.0306(10) Uani d . . . 1 . .
H H19 0.9549 0.2733 0.2387 0.037 Uiso calc U . R 1 . .
C C20 0.6473(8) 0.3363(3) 0.25231(15) 0.0272(9) Uani d . . . 1 . .
H H20 0.6004 0.3416 0.218 0.033 Uiso calc U . R 1 . .
C C21 0.5052(8) 0.3693(2) 0.29016(14) 0.0236(9) Uani d . . . 1 . .
H H21 0.3604 0.3969 0.2816 0.028 Uiso calc U . R 1 . .
C C22 0.2854(7) 0.4462(2) 0.73306(13) 0.0181(8) Uani d . . . 1 . .
C C23 0.1433(7) 0.3954(2) 0.76467(13) 0.0177(8) Uani d . . . 1 . .
C C24 0.1966(7) 0.3854(2) 0.81571(14) 0.0195(8) Uani d . . . 1 . .
H H24 0.0987 0.352 0.8364 0.023 Uiso calc U . R 1 . .
C C25 0.3931(8) 0.4247(2) 0.83547(13) 0.0202(8) Uani d . . . 1 . .
C C26 0.5401(7) 0.4736(2) 0.80578(14) 0.0202(8) Uani d . . . 1 . .
H H26 0.6766 0.4996 0.8201 0.024 Uiso calc U . R 1 . .
C C27 0.4869(7) 0.4840(2) 0.75590(14) 0.0195(8) Uani d . . . 1 . .
H H27 0.5879 0.5175 0.736 0.023 Uiso calc U . R 1 . .
N N1 0.3633(6) 0.52020(19) 0.65989(11) 0.0194(7) Uani d . . . 1 . .
N N2 0.2355(6) 0.45917(19) 0.68395(12) 0.0192(7) Uani d . . . 1 . .
H H1N 0.104(10) 0.434(3) 0.6690(17) 0.029 Uiso d U . . 1 . .
N N3 -0.0665(6) 0.35312(19) 0.74593(11) 0.0205(7) Uani d . . . 1 . .
N N4 0.4462(7) 0.4160(2) 0.88891(12) 0.0242(8) Uani d . . . 1 . .
O O1 0.5325(5) 0.41099(15) 0.53460(9) 0.0178(6) Uani d . . . 1 . .
O O2 -0.0342(5) 0.45713(16) 0.59632(9) 0.0185(6) Uani d . . . 1 . .
H H2 -0.1248 0.4394 0.5735 0.028 Uiso calc U . R 1 . .
O O3 0.4133(5) 0.35622(15) 0.42473(9) 0.0207(6) Uani d . . . 1 . .
O O4 -0.1192(6) 0.35827(19) 0.70068(10) 0.0297(7) Uani d . . . 1 . .
O O5 -0.1883(6) 0.31391(17) 0.77583(11) 0.0275(7) Uani d . . . 1 . .
O O6 0.3043(6) 0.3781(2) 0.91545(10) 0.0343(8) Uani d . . . 1 . .
O O7 0.6299(6) 0.4480(2) 0.90560(11) 0.0355(8) Uani d . . . 1 . .

loop_
_atom_site_aniso_label
_atom_site_aniso_U_11
_atom_site_aniso_U_22
_atom_site_aniso_U_33
_atom_site_aniso_U_12
_atom_site_aniso_U_13
_atom_site_aniso_U_23
C1 0.0124(17) 0.0165(18) 0.0173(18) -0.0024(14) 0.0028(14) 0.0025(14)
C2 0.0169(17) 0.0168(17) 0.0176(16) 0.0007(15) 0.0006(15) 0.0035(14)
C3 0.023(2) 0.0168(18) 0.0237(19) 0.0018(16) 0.0047(16) 0.0006(15)
C4 0.022(2) 0.0175(18) 0.0248(19) -0.0025(16) 0.0023(16) -0.0053(15)
C5 0.0166(18) 0.0232(19) 0.0173(17) 0.0027(16) 0.0022(15) -0.0027(15)
C6 0.0175(18) 0.0173(17) 0.0146(17) 0.0004(15) -0.0002(15) 0.0015(14)
C7 0.0166(17) 0.0136(16) 0.0139(17) -0.0002(14) -0.0009(14) 0.0011(14)
C8 0.023(2) 0.0152(18) 0.0148(16) -0.0015(16) 0.0040(15) 0.0031(14)
C9 0.023(2) 0.0186(19) 0.0223(18) 0.0053(16) 0.0020(16) 0.0047(15)
C10 0.024(2) 0.0189(19) 0.032(2) 0.0018(16) 0.0067(18) 0.0000(16)
C11 0.032(2) 0.0193(18) 0.0250(19) -0.0039(18) 0.0122(18) -0.0057(16)
C12 0.028(2) 0.025(2) 0.0172(18) -0.0056(17) 0.0021(16) 0.0010(15)
C13 0.0162(17) 0.0154(17) 0.0173(16) -0.0025(15) 0.0025(14) 0.0012(14)
C14 0.0159(17) 0.0174(18) 0.0162(18) 0.0016(15) 0.0002(15) 0.0028(14)
C15 0.028(2) 0.0194(19) 0.0188(17) 0.0006(17) 0.0033(17) -0.0015(15)
C16 0.0205(19) 0.0167(17) 0.0234(18) -0.0024(15) 0.0029(16) -0.0021(15)
C17 0.021(2) 0.0240(19) 0.027(2) 0.0009(17) -0.0011(16) 0.0011(16)
C18 0.021(2) 0.027(2) 0.042(2) 0.0012(18) 0.0047(19) 0.0010(19)
C19 0.031(2) 0.029(2) 0.032(2) -0.0010(18) 0.0148(19) -0.0081(18)
C20 0.029(2) 0.032(2) 0.0206(19) -0.0074(19) 0.0041(17) -0.0062(16)
C21 0.023(2) 0.025(2) 0.0226(19) -0.0011(16) 0.0011(16) -0.0021(15)
C22 0.0229(19) 0.0153(17) 0.0160(17) 0.0001(15) 0.0015(15) -0.0028(14)
C23 0.0217(19) 0.0131(17) 0.0184(17) -0.0005(15) 0.0020(15) -0.0002(14)
C24 0.026(2) 0.0170(17) 0.0160(17) -0.0012(16) 0.0051(16) 0.0001(14)
C25 0.028(2) 0.0199(18) 0.0132(17) 0.0034(16) -0.0007(16) 0.0005(14)
C26 0.020(2) 0.0201(19) 0.0203(18) -0.0004(16) -0.0001(15) -0.0025(14)
C27 0.0213(19) 0.0189(17) 0.0183(18) -0.0012(16) 0.0011(15) -0.0003(14)
N1 0.0216(16) 0.0201(15) 0.0165(15) -0.0022(14) 0.0031(13) 0.0018(12)
N2 0.0230(17) 0.0195(15) 0.0150(15) -0.0069(14) 0.0001(13) 0.0020(13)
N3 0.0220(17) 0.0207(16) 0.0187(15) -0.0024(14) 0.0016(14) 0.0024(12)
N4 0.0309(19) 0.0274(17) 0.0144(15) -0.0001(16) -0.0009(14) -0.0001(13)
O1 0.0150(13) 0.0199(13) 0.0186(12) 0.0022(11) 0.0029(10) 0.0026(10)
O2 0.0124(13) 0.0258(14) 0.0172(12) -0.0019(11) -0.0008(10) -0.0003(11)
O3 0.0308(15) 0.0167(13) 0.0147(12) 0.0033(12) 0.0026(11) -0.0004(10)
O4 0.0328(16) 0.0388(17) 0.0175(13) -0.0156(14) -0.0037(12) 0.0018(12)
O5 0.0273(16) 0.0300(15) 0.0252(14) -0.0111(13) 0.0040(12) 0.0041(12)
O6 0.0418(19) 0.0451(19) 0.0161(13) -0.0093(16) 0.0055(13) 0.0050(13)
O7 0.0413(19) 0.0447(18) 0.0207(14) -0.0126(16) -0.0086(14) 0.0017(13)

_geom_special_details            
;

All esds (except the esd in the dihedral angle between two l.s. planes)
are estimated using the full covariance matrix.  The cell esds are taken
into account individually in the estimation of esds in distances, angles
and torsion angles; correlations between esds in cell parameters are only
used when they are defined by crystal symmetry.  An approximate (isotropic)
treatment of cell esds is used for estimating esds involving l.s. planes.
;

loop_
_geom_bond_atom_site_label_1
_geom_bond_atom_site_label_2
_geom_bond_site_symmetry_2
_geom_bond_distance
_geom_bond_publ_flag
C1 O2 . 1.426(4) ?
C1 C14 . 1.519(5) ?
C1 C2 . 1.555(5) ?
C1 C7 . 1.556(5) ?
C2 O1 . 1.440(4) ?
C2 C3 . 1.503(5) ?
C3 C4 . 1.328(5) ?
C4 C5 . 1.497(5) ?
C5 O3 . 1.429(4) ?
C5 C6 . 1.542(5) ?
C6 O1 . 1.448(4) ?
C6 C7 . 1.545(5) ?
C7 C8 . 1.537(5) ?
C8 C9 . 1.524(5) ?
C8 C13 . 1.540(5) ?
C9 C10 . 1.523(6) ?
C10 C11 . 1.524(6) ?
C11 C12 . 1.526(6) ?
C12 C13 . 1.530(5) ?
C13 C14 . 1.510(5) ?
C14 N1 . 1.281(5) ?
C15 O3 . 1.425(4) ?
C15 C16 . 1.511(5) ?
C16 C17 . 1.393(6) ?
C16 C21 . 1.393(5) ?
C17 C18 . 1.389(6) ?
C18 C19 . 1.393(6) ?
C19 C20 . 1.382(6) ?
C20 C21 . 1.389(6) ?
C22 N2 . 1.349(5) ?
C22 C27 . 1.416(5) ?
C22 C23 . 1.426(5) ?
C23 C24 . 1.396(5) ?
C23 N3 . 1.445(5) ?
C24 C25 . 1.372(6) ?
C25 C26 . 1.394(6) ?
C25 N4 . 1.455(5) ?
C26 C27 . 1.367(5) ?
N1 N2 . 1.391(4) ?
N3 O5 . 1.228(4) ?
N3 O4 . 1.239(4) ?
N4 O6 . 1.229(5) ?
N4 O7 . 1.230(5) ?

loop_
_geom_angle_atom_site_label_1
_geom_angle_atom_site_label_2
_geom_angle_atom_site_label_3
_geom_angle_site_symmetry_1
_geom_angle_site_symmetry_3
_geom_angle
_geom_angle_publ_flag
O2 C1 C14 . . 108.7(3) ?
O2 C1 C2 . . 113.5(3) ?
C14 C1 C2 . . 110.7(3) ?
O2 C1 C7 . . 116.7(3) ?
C14 C1 C7 . . 104.2(3) ?
C2 C1 C7 . . 102.5(3) ?
O1 C2 C3 . . 109.1(3) ?
O1 C2 C1 . . 102.6(3) ?
C3 C2 C1 . . 110.4(3) ?
C4 C3 C2 . . 119.9(4) ?
C3 C4 C5 . . 121.5(4) ?
O3 C5 C4 . . 109.0(3) ?
O3 C5 C6 . . 113.5(3) ?
C4 C5 C6 . . 110.6(3) ?
O1 C6 C5 . . 109.2(3) ?
O1 C6 C7 . . 104.9(3) ?
C5 C6 C7 . . 110.8(3) ?
C8 C7 C6 . . 115.3(3) ?
C8 C7 C1 . . 105.7(3) ?
C6 C7 C1 . . 103.2(3) ?
C9 C8 C7 . . 109.8(3) ?
C9 C8 C13 . . 111.0(3) ?
C7 C8 C13 . . 104.5(3) ?
C10 C9 C8 . . 112.9(3) ?
C9 C10 C11 . . 109.7(3) ?
C10 C11 C12 . . 110.2(3) ?
C11 C12 C13 . . 112.7(3) ?
C14 C13 C12 . . 115.5(3) ?
C14 C13 C8 . . 102.2(3) ?
C12 C13 C8 . . 115.4(3) ?
N1 C14 C13 . . 120.9(3) ?
N1 C14 C1 . . 128.9(3) ?
C13 C14 C1 . . 110.1(3) ?
O3 C15 C16 . . 110.0(3) ?
C17 C16 C21 . . 119.2(4) ?
C17 C16 C15 . . 122.2(4) ?
C21 C16 C15 . . 118.5(4) ?
C18 C17 C16 . . 120.4(4) ?
C17 C18 C19 . . 119.8(4) ?
C20 C19 C18 . . 120.2(4) ?
C19 C20 C21 . . 119.9(4) ?
C20 C21 C16 . . 120.5(4) ?
N2 C22 C27 . . 120.2(3) ?
N2 C22 C23 . . 123.3(4) ?
C27 C22 C23 . . 116.4(3) ?
C24 C23 C22 . . 121.6(3) ?
C24 C23 N3 . . 116.5(3) ?
C22 C23 N3 . . 121.9(3) ?
C25 C24 C23 . . 118.8(3) ?
C24 C25 C26 . . 121.6(3) ?
C24 C25 N4 . . 119.0(3) ?
C26 C25 N4 . . 119.4(4) ?
C27 C26 C25 . . 119.7(4) ?
C26 C27 C22 . . 121.9(4) ?
C14 N1 N2 . . 116.3(3) ?
C22 N2 N1 . . 117.1(3) ?
O5 N3 O4 . . 122.3(3) ?
O5 N3 C23 . . 118.5(3) ?
O4 N3 C23 . . 119.3(3) ?
O6 N4 O7 . . 123.0(3) ?
O6 N4 C25 . . 118.7(3) ?
O7 N4 C25 . . 118.3(3) ?
C2 O1 C6 . . 102.8(3) ?
C15 O3 C5 . . 111.2(3) ?

_shelx_res_file                  
;


    liu45s.res created by SHELXL-2014/7


TITL liu45s in P2(1)2(1)2(1)
CELL 1.54178   5.53380  16.61170  26.53330  90.0000  90.0000  90.0000
ZERR 4.00000 0.00060 0.00170 0.00270 0.0000 0.0000 0.0000
LATT -1
SYMM 0.5-X, -Y, 0.5+Z
SYMM -X, 0.5+Y, 0.5-Z
SYMM 0.5+X, 0.5-Y, -Z
SFAC C  H  N  O
UNIT 108 112 16 28
L.S. 4
ACTA
BOND
FMAP 2
PLAN 20
SIZE 0.10 0.12 0.20
TEMP -170
WGHT    0.061100    2.873800
EXTI    0.004224
FVAR       0.24325
C1    1    0.203548    0.468107    0.576800    11.00000    0.01235    0.01647 =
         0.01732    0.00255    0.00279   -0.00236
C2    1    0.343229    0.387878    0.568889    11.00000    0.01689    0.01680 =
         0.01757    0.00347    0.00064    0.00070
AFIX  13
H2A   2    0.410454    0.367003    0.601340    11.00000   -1.20000
AFIX   0
C3    1    0.183629    0.326654    0.543760    11.00000    0.02298    0.01683 =
         0.02374    0.00063    0.00467    0.00185
AFIX  43
H3    2    0.104786    0.286626    0.563343    11.00000   -1.20000
AFIX   0
C4    1    0.153010    0.328608    0.494133    11.00000    0.02158    0.01753 =
         0.02482   -0.00531    0.00228   -0.00249
AFIX  43
H4A   2    0.057592    0.288228    0.478423    11.00000   -1.20000
AFIX   0
C5    1    0.265471    0.393011    0.462383    11.00000    0.01662    0.02320 =
         0.01730   -0.00270    0.00220    0.00274
AFIX  13
H5A   2    0.132362    0.422551    0.444842    11.00000   -1.20000
AFIX   0
C6    1    0.402648    0.453972    0.495605    11.00000    0.01752    0.01732 =
         0.01459    0.00146   -0.00024    0.00039
AFIX  13
H6A   2    0.516468    0.486780    0.474747    11.00000   -1.20000
AFIX   0
C7    1    0.224334    0.509054    0.524236    11.00000    0.01663    0.01363 =
         0.01389    0.00106   -0.00086   -0.00024
AFIX  13
H7A   2    0.063767    0.510263    0.506962    11.00000   -1.20000
AFIX   0
C8    1    0.315293    0.594931    0.534559    11.00000    0.02349    0.01517 =
         0.01477    0.00313    0.00399   -0.00150
AFIX  13
H8    2    0.412250    0.615170    0.505388    11.00000   -1.20000
AFIX   0
C9    1    0.101411    0.650447    0.544695    11.00000    0.02304    0.01862 =
         0.02233    0.00467    0.00196    0.00530
AFIX  23
H9A   2    0.014621    0.660359    0.512664    11.00000   -1.20000
H9B   2   -0.011844    0.623255    0.568028    11.00000   -1.20000
AFIX   0
C10   1    0.176546    0.730882    0.567386    11.00000    0.02438    0.01891 =
         0.03182   -0.00005    0.00667    0.00175
AFIX  23
H10A  2    0.032007    0.764940    0.572749    11.00000   -1.20000
H10B  2    0.286157    0.759359    0.543898    11.00000   -1.20000
AFIX   0
C11   1    0.304478    0.716836    0.617473    11.00000    0.03151    0.01935 =
         0.02498   -0.00565    0.01216   -0.00388
AFIX  23
H11A  2    0.193372    0.689458    0.641166    11.00000   -1.20000
H11B  2    0.351099    0.769196    0.632407    11.00000   -1.20000
AFIX   0
C12   1    0.529435    0.665250    0.609601    11.00000    0.02813    0.02523 =
         0.01722    0.00095    0.00209   -0.00555
AFIX  23
H12A  2    0.601333    0.652493    0.642820    11.00000   -1.20000
H12B  2    0.649883    0.696495    0.590147    11.00000   -1.20000
AFIX   0
C13   1    0.475602    0.586656    0.581709    11.00000    0.01619    0.01545 =
         0.01725    0.00123    0.00247   -0.00254
AFIX  13
H13   2    0.633357    0.562894    0.570911    11.00000   -1.20000
AFIX   0
C14   1    0.342166    0.523707    0.611861    11.00000    0.01585    0.01741 =
         0.01617    0.00275    0.00018    0.00158
C15   1    0.420746    0.403684    0.380045    11.00000    0.02816    0.01942 =
         0.01877   -0.00150    0.00327    0.00065
AFIX  23
H15A  2    0.489981    0.457240    0.387753    11.00000   -1.20000
H15B  2    0.254731    0.411591    0.367052    11.00000   -1.20000
AFIX   0
C16   1    0.573067    0.362275    0.340542    11.00000    0.02045    0.01668 =
         0.02344   -0.00213    0.00289   -0.00243
C17   1    0.785442    0.321518    0.352531    11.00000    0.02053    0.02402 =
         0.02661    0.00110   -0.00111    0.00094
AFIX  43
H17   2    0.834511    0.317092    0.386729    11.00000   -1.20000
AFIX   0
C18   1    0.925927    0.287304    0.314791    11.00000    0.02094    0.02675 =
         0.04237    0.00101    0.00467    0.00119
AFIX  43
H18   2    1.068344    0.258343    0.323214    11.00000   -1.20000
AFIX   0
C19   1    0.857216    0.295618    0.264573    11.00000    0.03112    0.02913 =
         0.03169   -0.00814    0.01481   -0.00100
AFIX  43
H19   2    0.954883    0.273283    0.238660    11.00000   -1.20000
AFIX   0
C20   1    0.647322    0.336272    0.252311    11.00000    0.02908    0.03204 =
         0.02059   -0.00623    0.00410   -0.00743
AFIX  43
H20   2    0.600401    0.341621    0.218033    11.00000   -1.20000
AFIX   0
C21   1    0.505159    0.369280    0.290164    11.00000    0.02293    0.02522 =
         0.02256   -0.00209    0.00108   -0.00113
AFIX  43
H21   2    0.360427    0.396861    0.281643    11.00000   -1.20000
AFIX   0
C22   1    0.285441    0.446185    0.733062    11.00000    0.02286    0.01528 =
         0.01605   -0.00278    0.00152    0.00009
C23   1    0.143299    0.395409    0.764673    11.00000    0.02169    0.01310 =
         0.01842   -0.00019    0.00198   -0.00049
C24   1    0.196611    0.385375    0.815705    11.00000    0.02555    0.01704 =
         0.01597    0.00012    0.00508   -0.00119
AFIX  43
H24   2    0.098669    0.351971    0.836377    11.00000   -1.20000
AFIX   0
C25   1    0.393144    0.424660    0.835468    11.00000    0.02753    0.01992 =
         0.01317    0.00049   -0.00072    0.00344
C26   1    0.540132    0.473618    0.805780    11.00000    0.02016    0.02006 =
         0.02028   -0.00253   -0.00006   -0.00038
AFIX  43
H26   2    0.676615    0.499634    0.820146    11.00000   -1.20000
AFIX   0
C27   1    0.486878    0.483998    0.755897    11.00000    0.02133    0.01887 =
         0.01829   -0.00026    0.00107   -0.00120
AFIX  43
H27   2    0.587929    0.517546    0.735981    11.00000   -1.20000
AFIX   0
N1    3    0.363341    0.520204    0.659887    11.00000    0.02163    0.02013 =
         0.01645    0.00184    0.00306   -0.00216
N2    3    0.235478    0.459172    0.683951    11.00000    0.02295    0.01946 =
         0.01504    0.00197    0.00007   -0.00687
H1N   2    0.104134    0.434243    0.669011    11.00000   -1.50000
N3    3   -0.066511    0.353118    0.745935    11.00000    0.02204    0.02065 =
         0.01871    0.00243    0.00162   -0.00238
N4    3    0.446203    0.415974    0.888914    11.00000    0.03087    0.02742 =
         0.01439   -0.00011   -0.00088   -0.00009
O1    4    0.532524    0.410988    0.534602    11.00000    0.01499    0.01986 =
         0.01860    0.00263    0.00291    0.00224
O2    4   -0.034223    0.457130    0.596321    11.00000    0.01239    0.02580 =
         0.01719   -0.00029   -0.00081   -0.00194
AFIX 147
H2    2   -0.124789    0.439379    0.573475    11.00000   -1.50000
AFIX   0
O3    4    0.413336    0.356221    0.424733    11.00000    0.03076    0.01674 =
         0.01472   -0.00039    0.00255    0.00332
O4    4   -0.119164    0.358269    0.700682    11.00000    0.03282    0.03876 =
         0.01749    0.00182   -0.00369   -0.01559
O5    4   -0.188299    0.313914    0.775826    11.00000    0.02733    0.02996 =
         0.02520    0.00414    0.00401   -0.01106
O6    4    0.304273    0.378052    0.915449    11.00000    0.04182    0.04508 =
         0.01605    0.00499    0.00546   -0.00930
O7    4    0.629880    0.448018    0.905598    11.00000    0.04132    0.04465 =
         0.02066    0.00167   -0.00861   -0.01263
HKLF 4

REM  liu45s in P2(1)2(1)2(1)
REM R1 =  0.0471 for    4188 Fo > 4sig(Fo)  and  0.0520 for all    4341 data
REM    348 parameters refined using      0 restraints

END

WGHT      0.0611      2.8812

REM Highest difference peak  0.265,  deepest hole -0.256,  1-sigma level  0.064
Q1    1   0.7683  0.3986  0.2732  11.00000  0.05    0.26
Q2    1  -0.0083  0.3626  0.5419  11.00000  0.05    0.24
Q3    1   0.2664  0.3926  0.2793  11.00000  0.05    0.23
Q4    1  -0.2605  0.3818  0.7545  11.00000  0.05    0.23
Q5    1   0.7919  0.6583  0.6026  11.00000  0.05    0.23
Q6    1  -0.2444  0.3979  0.7693  11.00000  0.05    0.23
Q7    1   0.5775  0.6190  0.5818  11.00000  0.05    0.23
Q8    1   0.5660  0.7413  0.5662  11.00000  0.05    0.22
Q9    1  -0.3722  0.3974  0.7221  11.00000  0.05    0.22
Q10   1   0.1677  0.3995  0.5590  11.00000  0.05    0.21
Q11   1   0.1969  0.3710  0.3539  11.00000  0.05    0.21
Q12   1  -0.0799  0.4576  0.6363  11.00000  0.05    0.21
Q13   1   0.0857  0.4033  0.7930  11.00000  0.05    0.21
Q14   1   0.4958  0.5019  0.5739  11.00000  0.05    0.21
Q15   1   0.4763  0.6195  0.5875  11.00000  0.05    0.20
Q16   1   0.1009  0.4007  0.2901  11.00000  0.05    0.20
Q17   1   0.7597  0.5017  0.7403  11.00000  0.05    0.20
Q18   1   0.6128  0.5252  0.9320  11.00000  0.05    0.20
Q19   1   0.6262  0.5400  0.9173  11.00000  0.05    0.20
Q20   1   0.3952  0.5990  0.5611  11.00000  0.05    0.20
;
_shelx_res_checksum              89101
####################################################################### 
# 
# This file contains crystal structure data downloaded from the 
# Cambridge Structural Database (CSD) hosted by the Cambridge 
# Crystallographic Data Centre (CCDC).
# 
# Full information about CCDC data access policies and citation 
# guidelines are available at http://www.ccdc.cam.ac.uk/access/V1 
# 
# Audit and citation data items may have been added by the CCDC. 
# Please retain this information to preserve the provenance of 
# this file and to allow appropriate attribution of the data. 
# 
#######################################################################

data_I
_database_code_depnum_ccdc_archive 'CCDC 1436794'
_audit_update_record             
;
2015-11-13 deposited with the CCDC.
2017-07-31 downloaded from the CCDC.
;
_chemical_name_systematic        ?
_chemical_name_common            ?
_chemical_formula_moiety         ?
_chemical_formula_sum            'C22 H20 O4'
_chemical_formula_iupac          ?
_chemical_formula_weight         348.38
_chemical_absolute_configuration unk

_chemical_melting_point          ?

_space_group_crystal_system      orthorhombic
_space_group_name_H-M_alt        'P 21 21 21'
_space_group_name_Hall           'P 2ac 2ab'
loop_
_space_group_symop_operation_xyz
'x, y, z'
'-x+1/2, -y, z+1/2'
'-x, y+1/2, -z+1/2'
'x+1/2, -y+1/2, -z'

_cell_length_a                   5.8597(6)
_cell_length_b                   8.4350(8)
_cell_length_c                   35.607(4)
_cell_angle_alpha                90
_cell_angle_beta                 90
_cell_angle_gamma                90
_cell_volume                     1759.9(3)
_cell_formula_units_Z            4
_cell_measurement_reflns_used    4238
_cell_measurement_theta_min      2.9628
_cell_measurement_theta_max      22.7852
_cell_measurement_temperature    103.(2)

_exptl_crystal_description       plate
_exptl_crystal_colour            colourless
_exptl_crystal_size_max          0.300
_exptl_crystal_size_mid          0.280
_exptl_crystal_size_min          0.040
_exptl_crystal_density_diffrn    1.315
_exptl_crystal_density_meas      ?
_exptl_crystal_density_method    'not measured'
_exptl_crystal_F_000             736

_exptl_absorpt_coefficient_mu    0.090
_exptl_absorpt_correction_type   multi-scan
_exptl_absorpt_process_details   'SADABS V2012/1 (Bruker AXS Inc.)'
_exptl_absorpt_correction_T_min  0.80
_exptl_absorpt_correction_T_max  1.00

_exptl_special_details           
;
;

_diffrn_ambient_temperature      103.(2)

_diffrn_source                   ?
_diffrn_source_type              ?

_diffrn_radiation_type           MoK\a
_diffrn_radiation_wavelength     0.71073

_diffrn_radiation_monochromator  graphite

_diffrn_measurement_device_type  'Bruker APEX-II CCD'
_diffrn_measurement_method       '\f and \w scans'

_diffrn_detector_area_resol_mean 8.3333

_diffrn_reflns_number            12377
_diffrn_reflns_av_R_equivalents  0.0420
_diffrn_reflns_av_sigmaI/netI    ?
_diffrn_reflns_theta_min         2.29
_diffrn_reflns_theta_max         25.35
_diffrn_reflns_theta_full        25.35
_diffrn_measured_fraction_theta_max 0.976
_diffrn_measured_fraction_theta_full 0.976
_diffrn_reflns_limit_h_min       -6
_diffrn_reflns_limit_h_max       6
_diffrn_reflns_limit_k_min       -10
_diffrn_reflns_limit_k_max       9
_diffrn_reflns_limit_l_min       -42
_diffrn_reflns_limit_l_max       42

_refine_special_details          
;
;

_reflns_number_total             3111
_reflns_number_gt                2754
_reflns_threshold_expression     'I > 2\s(I)'

_refine_ls_structure_factor_coef Fsqd
_refine_ls_matrix_type           full
_refine_ls_R_factor_all          0.0555
_refine_ls_R_factor_gt           0.0467
_refine_ls_wR_factor_gt          0.0946
_refine_ls_wR_factor_ref         0.0978
_refine_ls_goodness_of_fit_ref   1.089
_refine_ls_restrained_S_all      1.089
_refine_ls_number_reflns         3111
_refine_ls_number_parameters     236
_refine_ls_number_restraints     0
_refine_ls_hydrogen_treatment    constr
_refine_ls_weighting_scheme      calc
_refine_ls_weighting_details     
'w=1/[\s^2^(Fo^2^)+(0.0376P)^2^+0.7934P] where P=(Fo^2^+2Fc^2^)/3'

_atom_sites_solution_hydrogens   geom
_atom_sites_solution_primary     ?
_atom_sites_solution_secondary   ?

_refine_ls_shift/su_max          0.000
_refine_ls_shift/su_mean         0.000
_refine_diff_density_max         0.194
_refine_diff_density_min         -0.212
_refine_ls_extinction_method     none
_refine_ls_extinction_coef       ?


loop_
_atom_type_symbol
_atom_type_description
_atom_type_scat_dispersion_real
_atom_type_scat_dispersion_imag
_atom_type_scat_source
C C 0.0033 0.0016 'International Tables Vol C Tables 4.2.6.8 and 6.1.1.4'
H H 0.0000 0.0000 'International Tables Vol C Tables 4.2.6.8 and 6.1.1.4'
O O 0.0106 0.0060 'International Tables Vol C Tables 4.2.6.8 and 6.1.1.4'

_computing_data_collection       'Bruker APEX2'
_computing_cell_refinement       'SAINT V8.32B (Bruker AXS Inc., 2013)'
_computing_data_reduction        'SAINT V8.32B (Bruker AXS Inc., 2013)'
_computing_structure_solution    'SHELXS-97 (Sheldrick 2008)'
_computing_structure_refinement  'SHELXL-2013 (Sheldrick, 2013)'
_computing_molecular_graphics    'Bruker SHELXTL'
_computing_publication_material  'Bruker SHELXTL'

loop_
_atom_site_type_symbol
_atom_site_label
_atom_site_fract_x
_atom_site_fract_y
_atom_site_fract_z
_atom_site_U_iso_or_equiv
_atom_site_adp_type
_atom_site_calc_flag
_atom_site_refinement_flags_adp
_atom_site_refinement_flags_occupancy
_atom_site_refinement_flags_posn
_atom_site_occupancy
_atom_site_disorder_assembly
_atom_site_disorder_group
C C1 0.3755(6) 0.4884(4) 0.15220(9) 0.0230(7) Uani d . . . 1 . .
C C2 0.5503(6) 0.5545(4) 0.17316(10) 0.0318(9) Uani d . . . 1 . .
H H2 0.6702 0.6097 0.1608 0.038 Uiso calc U . R 1 . .
C C3 0.5518(7) 0.5409(5) 0.21197(10) 0.0373(10) Uani d . . . 1 . .
H H3 0.6723 0.5867 0.2261 0.045 Uiso calc U . R 1 . .
C C4 0.3787(7) 0.4608(5) 0.22997(9) 0.0381(10) Uani d . . . 1 . .
H H4 0.3792 0.452 0.2566 0.046 Uiso calc U . R 1 . .
C C5 0.2046(7) 0.3936(5) 0.20937(9) 0.0355(10) Uani d . . . 1 . .
H H5 0.0857 0.3377 0.2218 0.043 Uiso calc U . R 1 . .
C C6 0.2028(6) 0.4077(4) 0.17036(9) 0.0265(8) Uani d . . . 1 . .
H H6 0.0824 0.3616 0.1562 0.032 Uiso calc U . R 1 . .
C C7 0.3828(5) 0.5021(4) 0.11009(9) 0.0252(8) Uani d . . . 1 . .
H H7A 0.4297 0.6106 0.1028 0.03 Uiso calc U . R 1 . .
H H7B 0.4957 0.4265 0.0998 0.03 Uiso calc U . R 1 . .
C C8 0.1604(5) 0.4279(4) 0.05638(8) 0.0167(7) Uani d . . . 1 . .
H H8 0.2866 0.3512 0.0511 0.02 Uiso calc U . R 1 . .
C C9 -0.0637(5) 0.3496(4) 0.04869(8) 0.0173(7) Uani d . . . 1 . .
H H9 -0.0999 0.2536 0.0613 0.021 Uiso calc U . R 1 . .
C C10 -0.2135(5) 0.4103(4) 0.02476(9) 0.0179(7) Uani d . . . 1 . .
H H10 -0.3526 0.357 0.0195 0.021 Uiso calc U . R 1 . .
C C11 -0.1572(5) 0.5664(4) 0.00611(8) 0.0174(7) Uani d . . . 1 . .
H H11 -0.2965 0.6239 -0.0027 0.021 Uiso calc U . R 1 . .
C C12 0.1901(5) 0.5748(4) 0.03140(8) 0.0167(7) Uani d . . . 1 . .
H H12 0.318 0.6432 0.0405 0.02 Uiso calc U . R 1 . .
C C13 0.2189(5) 0.5338(3) -0.00976(8) 0.0157(7) Uani d . . . 1 . .
H H13 0.3587 0.5107 -0.0221 0.019 Uiso calc U . R 1 . .
C C14 0.0132(5) 0.5362(3) -0.02552(8) 0.0151(7) Uani d . . . 1 . .
C C15 -0.0678(5) 0.4923(4) -0.06329(9) 0.0186(7) Uani d . . . 1 . .
C C16 0.0848(5) 0.5029(4) -0.09627(8) 0.0202(7) Uani d . . . 1 . .
C C17 0.2708(5) 0.6045(4) -0.09794(8) 0.0193(7) Uani d . . . 1 . .
H H17 0.3071 0.6682 -0.0768 0.023 Uiso calc U . R 1 . .
C C18 0.4044(6) 0.6147(4) -0.12993(8) 0.0215(8) Uani d . . . 1 . .
H H18 0.5294 0.6863 -0.1309 0.026 Uiso calc U . R 1 . .
C C19 0.3540(6) 0.5194(4) -0.16059(8) 0.0268(8) Uani d . . . 1 . .
C C20 0.1695(7) 0.4162(4) -0.15923(9) 0.0307(9) Uani d . . . 1 . .
H H20 0.1363 0.3502 -0.1802 0.037 Uiso calc U . R 1 . .
C C21 0.0351(6) 0.4093(4) -0.12777(9) 0.0270(8) Uani d . . . 1 . .
H H21 -0.0931 0.3404 -0.1273 0.032 Uiso calc U . R 1 . .
C C22 0.6500(7) 0.6369(5) -0.19714(10) 0.0386(10) Uani d . . . 1 . .
H H22A 0.5854 0.743 -0.1937 0.058 Uiso calc U . R 1 . .
H H22B 0.7179 0.6291 -0.2222 0.058 Uiso calc U . R 1 . .
H H22C 0.7678 0.618 -0.1781 0.058 Uiso calc U . R 1 . .
O O1 0.1632(4) 0.4685(3) 0.09529(5) 0.0216(5) Uani d . . . 1 . .
O O2 -0.0224(4) 0.6594(2) 0.03156(6) 0.0185(5) Uani d . . . 1 . .
O O3 -0.2652(4) 0.4440(3) -0.06592(6) 0.0265(6) Uani d . . . 1 . .
O O4 0.4742(4) 0.5213(3) -0.19339(6) 0.0355(6) Uani d . . . 1 . .

loop_
_atom_site_aniso_label
_atom_site_aniso_U_11
_atom_site_aniso_U_22
_atom_site_aniso_U_33
_atom_site_aniso_U_12
_atom_site_aniso_U_13
_atom_site_aniso_U_23
C1 0.0269(18) 0.0237(18) 0.0184(16) 0.0017(17) -0.0018(14) -0.0001(14)
C2 0.031(2) 0.036(2) 0.0281(18) -0.0083(18) -0.0016(17) 0.0031(17)
C3 0.039(2) 0.045(2) 0.0278(19) -0.001(2) -0.0101(18) -0.0041(18)
C4 0.041(2) 0.057(3) 0.0169(17) 0.005(2) -0.0017(17) 0.0001(18)
C5 0.031(2) 0.053(3) 0.0216(18) 0.003(2) 0.0067(17) 0.0069(17)
C6 0.0262(19) 0.034(2) 0.0194(16) 0.0004(17) 0.0015(15) 0.0008(15)
C7 0.0230(18) 0.032(2) 0.0204(17) -0.0094(18) -0.0013(14) 0.0027(15)
C8 0.0193(17) 0.0165(16) 0.0142(15) 0.0027(14) 0.0009(13) -0.0008(13)
C9 0.0193(18) 0.0146(16) 0.0179(15) 0.0020(14) 0.0065(14) 0.0006(13)
C10 0.0123(16) 0.0180(17) 0.0234(16) 0.0004(13) 0.0054(14) -0.0012(14)
C11 0.0141(17) 0.0150(16) 0.0231(16) 0.0003(14) 0.0001(14) 0.0005(13)
C12 0.0132(16) 0.0168(16) 0.0200(16) -0.0017(13) -0.0001(14) -0.0008(13)
C13 0.0161(16) 0.0126(16) 0.0183(16) -0.0029(14) 0.0030(13) 0.0024(13)
C14 0.0146(16) 0.0116(16) 0.0190(15) -0.0018(13) -0.0018(14) 0.0044(13)
C15 0.0188(17) 0.0115(15) 0.0255(17) -0.0041(15) -0.0065(14) 0.0018(13)
C16 0.0238(17) 0.0206(18) 0.0160(15) 0.0036(16) -0.0053(14) 0.0017(13)
C17 0.0220(18) 0.0205(18) 0.0153(15) 0.0004(15) -0.0050(13) -0.0013(13)
C18 0.0215(18) 0.0237(18) 0.0193(16) 0.0013(15) -0.0058(14) 0.0013(14)
C19 0.034(2) 0.032(2) 0.0144(16) 0.0112(18) -0.0027(15) 0.0002(15)
C20 0.041(2) 0.029(2) 0.0216(17) -0.0016(19) -0.0061(17) -0.0082(15)
C21 0.033(2) 0.0226(18) 0.0251(18) -0.0072(17) -0.0106(16) -0.0007(15)
C22 0.036(2) 0.056(3) 0.0229(19) 0.002(2) 0.0065(18) 0.0013(18)
O1 0.0203(12) 0.0291(14) 0.0155(11) -0.0031(11) 0.0021(9) -0.0001(9)
O2 0.0184(12) 0.0162(11) 0.0208(11) 0.0011(10) 0.0022(10) -0.0010(9)
O3 0.0241(13) 0.0248(13) 0.0305(13) -0.0084(11) -0.0075(11) 0.0052(10)
O4 0.0402(15) 0.0477(16) 0.0187(12) 0.0020(14) 0.0031(11) -0.0055(12)

_geom_special_details            
;
All esds (except the esd in the dihedral angle between two l.s. planes)
are estimated using the full covariance matrix.  The cell esds are taken
into account individually in the estimation of esds in distances, angles
and torsion angles; correlations between esds in cell parameters are only
used when they are defined by crystal symmetry.  An approximate (isotropic)
treatment of cell esds is used for estimating esds involving l.s. planes.
;

loop_
_geom_bond_atom_site_label_1
_geom_bond_atom_site_label_2
_geom_bond_site_symmetry_2
_geom_bond_distance
_geom_bond_publ_flag
C1 C6 . 1.381(5) ?
C1 C2 . 1.384(5) ?
C1 C7 . 1.505(4) ?
C2 C3 . 1.387(5) ?
C3 C4 . 1.377(5) ?
C4 C5 . 1.379(5) ?
C5 C6 . 1.394(4) ?
C7 O1 . 1.419(4) ?
C8 O1 . 1.428(3) ?
C8 C9 . 1.495(4) ?
C8 C12 . 1.535(4) ?
C9 C10 . 1.326(4) ?
C10 C11 . 1.511(4) ?
C11 O2 . 1.436(4) ?
C11 C14 . 1.527(4) ?
C12 O2 . 1.435(4) ?
C12 C13 . 1.515(4) ?
C13 C14 . 1.330(4) ?
C14 C15 . 1.473(4) ?
C15 O3 . 1.230(4) ?
C15 C16 . 1.479(4) ?
C16 C17 . 1.388(4) ?
C16 C21 . 1.402(4) ?
C17 C18 . 1.385(4) ?
C18 C19 . 1.388(5) ?
C19 O4 . 1.364(4) ?
C19 C20 . 1.389(5) ?
C20 C21 . 1.370(5) ?
C22 O4 . 1.425(4) ?

loop_
_geom_angle_atom_site_label_1
_geom_angle_atom_site_label_2
_geom_angle_atom_site_label_3
_geom_angle_site_symmetry_1
_geom_angle_site_symmetry_3
_geom_angle
_geom_angle_publ_flag
C6 C1 C2 . . 119.2(3) ?
C6 C1 C7 . . 121.7(3) ?
C2 C1 C7 . . 119.0(3) ?
C1 C2 C3 . . 120.6(3) ?
C4 C3 C2 . . 120.0(3) ?
C3 C4 C5 . . 119.9(3) ?
C4 C5 C6 . . 120.0(4) ?
C1 C6 C5 . . 120.2(3) ?
O1 C7 C1 . . 109.2(3) ?
O1 C8 C9 . . 107.1(2) ?
O1 C8 C12 . . 111.6(2) ?
C9 C8 C12 . . 110.5(3) ?
C10 C9 C8 . . 121.9(3) ?
C9 C10 C11 . . 118.3(3) ?
O2 C11 C10 . . 108.6(2) ?
O2 C11 C14 . . 101.4(2) ?
C10 C11 C14 . . 108.8(2) ?
O2 C12 C13 . . 102.3(2) ?
O2 C12 C8 . . 107.5(2) ?
C13 C12 C8 . . 112.9(2) ?
C14 C13 C12 . . 107.7(3) ?
C13 C14 C15 . . 132.3(3) ?
C13 C14 C11 . . 106.5(3) ?
C15 C14 C11 . . 120.3(3) ?
O3 C15 C14 . . 117.1(3) ?
O3 C15 C16 . . 121.9(3) ?
C14 C15 C16 . . 121.0(3) ?
C17 C16 C21 . . 118.5(3) ?
C17 C16 C15 . . 123.1(3) ?
C21 C16 C15 . . 118.4(3) ?
C18 C17 C16 . . 121.2(3) ?
C17 C18 C19 . . 119.4(3) ?
O4 C19 C18 . . 123.8(3) ?
O4 C19 C20 . . 116.1(3) ?
C18 C19 C20 . . 120.1(3) ?
C21 C20 C19 . . 120.2(3) ?
C20 C21 C16 . . 120.7(3) ?
C7 O1 C8 . . 114.7(2) ?
C12 O2 C11 . . 101.7(2) ?
C19 O4 C22 . . 117.5(3) ?

_shelx_res_file                  
;
TITL liu129s in P2(1)2(1)2(1)
CELL 0.71073   5.85970   8.43500  35.60750  90.0000  90.0000  90.0000
ZERR    4.00   0.00060   0.00080   0.00360   0.0000   0.0000   0.0000
LATT -1
SYMM 0.5-X, -Y, 0.5+Z
SYMM -X, 0.5+Y, 0.5-Z
SYMM 0.5+X, 0.5-Y, -Z
SFAC C  H  O
UNIT 88  80  16
L.S. 4
ACTA
BOND
FMAP 2
omit 0 0 2
PLAN 5
SIZE 0.04 0.28 0.30
TEMP -170
WGHT    0.037600    0.793400
FVAR       0.10692
C1    1    0.375523    0.488391    0.152201    11.00000    0.02694    0.02374 =
         0.01838   -0.00006   -0.00176    0.00167
C2    1    0.550309    0.554488    0.173160    11.00000    0.03124    0.03604 =
         0.02811    0.00311   -0.00160   -0.00834
AFIX  43
H2    2    0.670234    0.609655    0.160849    11.00000   -1.20000
AFIX   0
C3    1    0.551812    0.540851    0.211971    11.00000    0.03913    0.04500 =
         0.02779   -0.00414   -0.01012   -0.00073
AFIX  43
H3    2    0.672295    0.586712    0.226137    11.00000   -1.20000
AFIX   0
C4    1    0.378679    0.460841    0.229970    11.00000    0.04060    0.05688 =
         0.01690    0.00013   -0.00168    0.00550
AFIX  43
H4    2    0.379191    0.451961    0.256567    11.00000   -1.20000
AFIX   0
C5    1    0.204579    0.393624    0.209369    11.00000    0.03132    0.05346 =
         0.02161    0.00690    0.00668    0.00303
AFIX  43
H5    2    0.085716    0.337684    0.221762    11.00000   -1.20000
AFIX   0
C6    1    0.202819    0.407680    0.170362    11.00000    0.02617    0.03398 =
         0.01943    0.00080    0.00151    0.00041
AFIX  43
H6    2    0.082382    0.361569    0.156232    11.00000   -1.20000
AFIX   0
C7    1    0.382820    0.502117    0.110090    11.00000    0.02299    0.03217 =
         0.02038    0.00270   -0.00129   -0.00944
AFIX  23
H7A   2    0.429714    0.610624    0.102826    11.00000   -1.20000
H7B   2    0.495719    0.426453    0.099767    11.00000   -1.20000
AFIX   0
C8    1    0.160399    0.427891    0.056377    11.00000    0.01934    0.01647 =
         0.01423   -0.00077    0.00090    0.00272
AFIX  13
H8    2    0.286560    0.351227    0.051099    11.00000   -1.20000
AFIX   0
C9    1   -0.063733    0.349591    0.048686    11.00000    0.01933    0.01457 =
         0.01794    0.00059    0.00646    0.00197
AFIX  43
H9    2   -0.099880    0.253591    0.061306    11.00000   -1.20000
AFIX   0
C10   1   -0.213452    0.410309    0.024760    11.00000    0.01232    0.01796 =
         0.02341   -0.00118    0.00545    0.00035
AFIX  43
H10   2   -0.352617    0.357014    0.019473    11.00000   -1.20000
AFIX   0
C11   1   -0.157198    0.566372    0.006114    11.00000    0.01414    0.01495 =
         0.02310    0.00051    0.00010    0.00027
AFIX  13
H11   2   -0.296469    0.623851   -0.002719    11.00000   -1.20000
AFIX   0
C12   1    0.190114    0.574795    0.031402    11.00000    0.01319    0.01683 =
         0.01999   -0.00078   -0.00008   -0.00166
AFIX  13
H12   2    0.318045    0.643158    0.040525    11.00000   -1.20000
AFIX   0
C13   1    0.218891    0.533834   -0.009758    11.00000    0.01606    0.01261 =
         0.01835    0.00239    0.00300   -0.00288
AFIX  43
H13   2    0.358747    0.510659   -0.022086    11.00000   -1.20000
AFIX   0
C14   1    0.013225    0.536155   -0.025522    11.00000    0.01459    0.01164 =
         0.01900    0.00436   -0.00179   -0.00178
C15   1   -0.067754    0.492333   -0.063291    11.00000    0.01884    0.01146 =
         0.02545    0.00178   -0.00651   -0.00409
C16   1    0.084825    0.502913   -0.096274    11.00000    0.02380    0.02064 =
         0.01603    0.00173   -0.00531    0.00359
C17   1    0.270793    0.604517   -0.097939    11.00000    0.02203    0.02047 =
         0.01534   -0.00134   -0.00497    0.00043
AFIX  43
H17   2    0.307112    0.668187   -0.076758    11.00000   -1.20000
AFIX   0
C18   1    0.404365    0.614741   -0.129926    11.00000    0.02154    0.02371 =
         0.01934    0.00126   -0.00582    0.00135
AFIX  43
H18   2    0.529370    0.686348   -0.130872    11.00000   -1.20000
AFIX   0
C19   1    0.353950    0.519431   -0.160588    11.00000    0.03391    0.03218 =
         0.01441    0.00023   -0.00266    0.01123
C20   1    0.169454    0.416217   -0.159229    11.00000    0.04139    0.02899 =
         0.02162   -0.00821   -0.00609   -0.00163
AFIX  43
H20   2    0.136332    0.350248   -0.180155    11.00000   -1.20000
AFIX   0
C21   1    0.035089    0.409323   -0.127772    11.00000    0.03334    0.02259 =
         0.02507   -0.00071   -0.01064   -0.00719
AFIX  43
H21   2   -0.093109    0.340408   -0.127301    11.00000   -1.20000
AFIX   0
C22   1    0.650043    0.636867   -0.197142    11.00000    0.03637    0.05637 =
         0.02291    0.00129    0.00654    0.00239
AFIX 137
H22A  2    0.585355    0.742994   -0.193661    11.00000   -1.50000
H22B  2    0.717927    0.629102   -0.222228    11.00000   -1.50000
H22C  2    0.767811    0.617992   -0.178119    11.00000   -1.50000
AFIX   0
O1    3    0.163151    0.468504    0.095295    11.00000    0.02027    0.02909 =
         0.01550   -0.00012    0.00206   -0.00305
O2    3   -0.022352    0.659410    0.031558    11.00000    0.01841    0.01615 =
         0.02080   -0.00100    0.00225    0.00109
O3    3   -0.265241    0.444033   -0.065924    11.00000    0.02411    0.02476 =
         0.03052    0.00525   -0.00745   -0.00842
O4    3    0.474205    0.521319   -0.193390    11.00000    0.04020    0.04770 =
         0.01865   -0.00545    0.00310    0.00202
HKLF 4

REM  liu129s in P2(1)2(1)2(1)
REM R1 =  0.0467 for    2754 Fo > 4sig(Fo)  and  0.0555 for all    3111 data
REM    236 parameters refined using      0 restraints

END

WGHT      0.0246      1.0392

REM Highest difference peak  0.194,  deepest hole -0.212,  1-sigma level  0.046
Q1    1   0.1303  0.5931 -0.0231  11.00000  0.05    0.19
Q2    1   0.1057  0.4597 -0.0159  11.00000  0.05    0.19
Q3    1  -0.0550  0.2000  0.0698  11.00000  0.05    0.19
Q4    1   0.0438  0.2679  0.0499  11.00000  0.05    0.18
Q5    1  -0.1767  0.4159  0.0501  11.00000  0.05    0.18
;
_shelx_res_checksum              44952
